# Supplementary material for: Long noncoding RNA MEG3 regulates LATS2 by promoting the ubiquitination of EZH2 and inhibits proliferation and invasion in gallbladder cancer
Source: Cell Death Dis. 2018 Oct 3;9(10):1017. doi: 10.1038/s41419-018-1064-1 (PMC6170488; doi:10.1038/s41419-018-1064-1)
Supplement: Supplementary file 2 — Supplementary Table 1 [file 41419_2018_1064_MOESM2_ESM.xlsx]

## Sheet: Sheet1
Supplementary Table 1. The sequences of primers for qRT-PCR and siRNAs used in the study.
Primers for qRT-PCR	(5’-3’)
MEG3 F	AAGGACCACCTCCTCTCCAT
MEG3 R	TCAGTGAGTGGCTGCTTTGT
EZH2 F	TTCATGCAACACCCAACACT
EZH2 R	GAGAGCAGCAGCAAACTCCT
LATS2 F	TGGCACCTACTCCCACAG
LATS2 R	CCAAGGGCTTTCTTCATCT
P15 F	GGACTAGTGGAGAAGGTGCG
P15 R	GGGCGCTGCCCATCATCATG
P16 F	CACCGAATAGTTACGGTCGG
P16 R	GCACGGGTCGGGTGAGAGTG
P21 F	AGACCATGTGGACCTGTCACTG
P21 R	GTTTGGAGTGGTAGAAATCTGTC
P53 F	GAGGTTGGCTCTGACTGTACC
P53 R	TCCGTCCCAGTAGATTACCAC
P57 F	AGCTGCACTCGGGGATTT
P57 R	GGGCTCTTTGGGCTCTAA
KLF2 F	CTGCACATGAAACGGCACAT
KLF2 R	CAGTCACAGTTTGGGAGGGG
E-cadherin F	AAAGGCCCATTTCCTAAAAACCT
E-cadherin R	TGCGTTCTCTATCCAGAGGCT
NKD2 F	AGCGCAGATGACGGAGAGA
NKD2 R	CGAGACATCGCACTGGAGT
PRSS8 F	GTGCCTCTGATCAGTCGTGA
PRSS8 R	TACCAGAGACCCTCCACAGG
β-actin F	AAAGACCTGTACGCCAACAC
β-actin R	GTCATACTCCTGCTTGCTGAT
siRNA sequence	(5’-3’)
si-MEG3-1	UUAGGUAAGAGGGACAGCUGGCUGG
si-MEG3-2	CCCUCUUGCUUGUCUUACUTT
si-EZH2-1	GAGGUUCAGACGAGCUGAUUU
si-EZH2-2	GCUCCUCUAACCAUGUUUATT
si-LATS2-1	CAGGTGGACTCACAATTCCAAATAT
si-LATS2-2	CTCCGCAAAGGGTACACTCAA
